# Supplementary material for: Urinary Metabolome Analyses of Patients with Acute Kidney Injury Using Capillary Electrophoresis-Mass Spectrometry
Source: Metabolites. 2021 Sep 30;11(10):671. doi: 10.3390/metabo11100671 (PMC8540909; doi:10.3390/metabo11100671)
Supplement: Supplementary file 1 [file metabolites-11-00671-s001.zip]

Archive with 1 entries (1 files):
- metabolites-1390119-supplementary.pdf
